# Supplementary material for: An international survey and modified Delphi process revealed editors’ perceptions, training needs, and ratings of competency-related statements for the development of core competencies for scientific editors of biomedical journals
Source: F1000Res. 2017 Sep 4;6:1634. [Version 1] doi: 10.12688/f1000research.12400.1 (PMC5605946; doi:10.12688/f1000research.12400.1)
Supplement: Ranked list of training needs — The dataset lists all of the training needs named by participants (regrouped into categories of similar items) in their respective lists of top 10 training needs from the survey of editors. [file f1000research-6-13429-s0000.tgz]

Archive with 1 entries (1 files):
- 3943cff6-e206-42c9-9832-db0e13500cda_Dataset_1.docx
