# Supplementary material for: An international survey and modified Delphi process revealed editors’ perceptions, training needs, and ratings of competency-related statements for the development of core competencies for scientific editors of biomedical journals
Source: F1000Res. 2017 Sep 4;6:1634. [Version 1] doi: 10.12688/f1000research.12400.1 (PMC5605946; doi:10.12688/f1000research.12400.1)
Supplement: All data for Delphi — The dataset is a summary of the data collected over the three rounds of the Delphi process. We considered items with 80% consensus of 4 or higher (out of 5) as "Included". and items with 90% consensus of 4.5 or higher as "Highly Ranked". [file f1000research-6-13429-s0001.tgz]

Archive with 1 entries (1 files):
- 0948e702-d17b-4a2e-8f4f-7150672a3de7_Dataset_2.pdf
