# Supplementary material for: An international survey and modified Delphi process revealed editors’ perceptions, training needs, and ratings of competency-related statements for the development of core competencies for scientific editors of biomedical journals
Source: F1000Res. 2017 Sep 4;6:1634. [Version 1] doi: 10.12688/f1000research.12400.1 (PMC5605946; doi:10.12688/f1000research.12400.1)
Supplement: Supplementary file 4 [file f1000research-6-13429-s0003.tgz]

Archive with 1 entries (1 files):
- 951d66dd-5ff9-4e1b-b180-3268a2efa7c6.docx
